# Supplementary material for: Accelerating Effects of Poloxamer and Its Structural Analogs on the Crystallization of Nitrendipine Polymorphs
Source: Pharmaceuticals (Basel). 2025 Jul 3;18(7):1000. doi: 10.3390/ph18071000 (PMC12298067; doi:10.3390/ph18071000)
Supplement: Supplementary file 1 [file pharmaceuticals-18-01000-s001.zip]

Archive with 1 entries (1 files):
- pharmaceuticals-3664717-supplementary.pdf
